# Supplementary material for: Increasing Epstein-Barr virus infection in Chinese children: A single institutional based retrospective study
Source: F1000Res. 2019 Feb 15;7:1211. Originally published 2018 Aug 7. [Version 2] doi: 10.12688/f1000research.15544.2 (PMC6505636; doi:10.12688/f1000research.15544.2)
Supplement: The number of total admissions and admissions of Epstein-Barr virus (EBV)-positive children under 15 years of age for each of the years 2014–2017 — This dataset also contains stratifications of EBV-positive individuals by age and sex. [file f1000research-7-19928-s0000.tgz]

Archive with 1 entries (1 files):
- 1482b9b0-13e5-4805-8f4e-3f248ddeb482_Data.xlsx
