# Supplementary material for: Increasing Epstein-Barr virus infection in Chinese children: A single institutional based retrospective study
Source: F1000Res. 2019 Feb 15;7:1211. Originally published 2018 Aug 7. [Version 2] doi: 10.12688/f1000research.15544.2 (PMC6505636; doi:10.12688/f1000research.15544.2)
Supplement: The number of total admissions and admissions of Epstein-Barr virus (EBV)-positive children under 15 years of age for each of the years 2014–2017 — This dataset also contains stratifications of EBV-positive individuals by age and sex. [file f1000research-7-19928-s0000.tgz › 1482b9b0-13e5-4805-8f4e-3f248ddeb482_Data.xlsx]

## Sheet: Sheet1
	Year	2014	2015	2016	2017
	Total patients	7202	6163	7384	7972
	Total EBV cases	36	43	77	97
	Male	20	26	50	55
	Female	16	17	27	42
		2014	2014	2014		2015	2015	2015		2016	2016	2016		2017	2017	2017
	Age Group	Total	M	F		Total	M	F		Total	M	F		Total	M	F
	0- <6mo	1622	946	676		1538	847	691		1933	1156	777		1493	904	589
	6mo-<4yr	4358	2592	1766		3524	2157	1367		4307	2641	1666		4674	2815	1859
	4yr- <6yr	594	348	246		555	324	231		571	356	215		645	376	269
	6yr- 15 yr	628	374	281		546	311	235		573	343	230		622	368	254
	Total	7202	4260	2969		6163	3639	2524		7384	4496	2888		7434	4463	2971
		2014	2014	2014		2015	2015	2015		2016	2016	2016		2017	2017	2017
	GROUP	total	M	F		total	M	F		total	M	F		total	M	F
	0-<6mo	1	1	0		0	0	0		7	6	1		4	2	2
	6mo -<4Yrs	28	16	12		31	18	13		53	34	19		65	36	29
	4yrs-<6yrs	1	1	0		5	2	3		8	4	4		14	8	6
	6-<15 yrs	6	2	4		7	6	1		9	6	3		14	9	5
	Total	36	20	16		43	26	17		77	50	27		97	55	42
	Prevalence Of EBV : no. of positive EBV Cases/ Total cases of sp. Age group per 1000
		2014	2015	2016	2017
	0-<6mo	0.61	0	3.62	2
	6mo -<4Yrs	6.42	8.79	12.3	13.9
	4yrs-<6yrs	1.68	9	14.01	21.7
	6-<15 yrs	9.55	12.82	15.7	22.5
		2014	2015	2016	2017
	0-<6mo	1	0	7	4
	6mo -<4Yrs	28	31	53	65
	4yrs-<6yrs	1	5	8	14
	6-<15 yrs	6	7	9	14
			2014	2015	2016	2017
		EBV prevalence per 1000	4.99	6.97	10.29	12.16
			2014	2015	2016	2017
		No. of EBV Positive cases	36	43	76	97
		2014	2014	2015	2015	2016	2016	2017	2017
	GROUP	M	F	M	F	M	F	M	F
	0-<6mo	1	0	0	0	6	1	2	2
	6mo -<4Yrs	16	12	18	13	34	19	36	29
	4yrs-<6yrs	1	0	2	3	4	4	8	6
	6-<15 yrs	2	4	6	1	6	3	9	5
	Total	20	16	26	17	50	27	55	42
		Sex
		2014	2015	2016	2017
	Male	20	26	50	55	151	0.6
	Female	16	17	27	42	102	0.4
	Sex Prevalence
		2014	2015	2016	2017
	Male	4.69	7.14	11.12	12.32
	Female	5.38	6.73	9	14.13
	Number of EBV positive Cases
		2014	2015	2016	2017
	0-<30Days	0	0	4	2
	1Mo-<6Mo	1	0	3	2
	6mo-<12mo	8	11	18	26
	1-<2 Yrs	4	10	20	15
	2-<3yrs	8	5	8	13
	3-<4 yrs	8	4	7	11
	4-<5 yrs	1	1	5	10
	5-<6 yrs	0	4	3	4
	6-<7 yrs	3	2	4	5
	7-<8 yrs	1	1	2	3
	8-<9 yrs	0	0	0	2
	9-<10 yrs	0	1	1	1
	10-<11 yrs	1	1	2	1
	11-<12 yrs	1	1	0	0
	12-<13 yrs	0	0	0	2
	13-<14 yrs	0	2	0	0
	14-<15 yrs	0	0	0	0
	Age specific Prevalence of EBV
		2014	2015	2016	2017
	0-<30Days	0	0	4.94	4.87
	1Mo-<6Mo	1.05	0	2.66	1.84
	6mo-<12mo	37.38	53.92	82.19	93.18
	1-<2 Yrs	2.18	6.28	10.38	7
	2-<3yrs	7.31	7.46	8.05	15.47
	3-<4 yrs	11.44	6.2	10.21	13.33
	4-<5 yrs	1.94	2.42	8.21	16.97
	5-<6 yrs	0	12.9	8.9	9.63
	6-<7 yrs	11.95	8.16	17.09	21.73
	7-<8 yrs	5.12	6.36	11.76	18.86
	8-<9 yrs	0	0	0	15.87
	9-<10 yrs	0	11.11	10.75	10.1
	10-<11 yrs	14.28	15.87	27.02	9.52
	11-<12 yrs	16.39	16.66	0	0
	12-<13 yrs	0	0	0	47.61
	13-<14 yrs	0	142.85	0	0
	14-<15 yrs	0	0	0	0
	Male	0.6
	Female	0.4
				Age specific Prevalence of EBV
					2014	2015	2016	2017
				0-<30Days	0	0	0.494	0.487
				1Mo-<6Mo	0.104	0	0.266	0.184
				6mo-<12mo	3.738	5.392	8.219	9.318
				1-<2 Yrs	0.217	0.628	1.038	0.7
				2-<3yrs	0.731	0.746	0.805	1.547
				3-<4 yrs	1.144	0.62	1.021	1.333
				4-<5 yrs	0.194	0.242	0.821	1.697
				5-<6 yrs	0	1.29	0.89	0.963
				6-<7 yrs	1.195	0.816	1.709	2.173
				7-<8 yrs	0.512	0.636	1.176	1.886
				8-<9 yrs	0	0	0	1.58
				9-<10 yrs	0	1.111	1.075	1.01
				10-<11 yrs	1.428	1.587	2.702	0.952
				11-<12 yrs	1.639	1.666	0	0
				12-<13 yrs	0	0	0	4.761
				13-<14 yrs	0	14.285	0	0
				14-<15 yrs	0	0	0	0

## Sheet: Sheet3
			Total Admission
		2014					2015					2016					2017
		Total	Male	Female			Total	Male	Female			Total	Male	Female			Total	Male	Female
	1-<30Days	668	371	297		1-<30Days	554	288	266		1-<30Days	809	467	342		1-<30Days	410	231	179
	1Mo-<6Mo	954	575	379		1Mo-<6Mo	984	559	425		1Mo-<6Mo	1124	689	435		1Mo-<6Mo	1083	673	410
	6mo-<12mo	214	121	93		6mo-<12mo	204	135	69		6mo-<12mo	219	129	90		6mo-<12mo	279	185	94
	1-<2 Yrs	1837	1100	737		1-<2 Yrs	1592	1024	568		1-<2 Yrs	1925	1218	707		1-<2 Yrs	2141	1272	869
	2-<3yrs	1094	684	410		2-<3yrs	670	374	296		2-<3yrs	869	547	322		2-<3yrs	840	544	296
	3-<4 yrs	699	399	300		3-<4 yrs	645	385	260		3-<4 yrs	685	378	307		3-<4 yrs	825	482	343
	4-<5 yrs	514	288	226		4-<5 yrs	413	239	174		4-<5 yrs	609	369	240		4-<5 yrs	589	332	257
	5-<6 yrs	343	206	137		5-<6 yrs	310	166	144		5-<6 yrs	337	203	134		5-<6 yrs	415	244	171
	6-<7 yrs	251	142	109		6-<7 yrs	245	158	87		6-<7 yrs	234	153	81		6-<7 yrs	230	132	98
	7-<8 yrs	195	124	71		7-<8 yrs	157	92	65		7-<8 yrs	170	113	57		7-<8 yrs	159	92	67
	8-<9 yrs	144	70	74		8-<9 yrs	127	64	63		8-<9 yrs	128	62	66		8-<9 yrs	126	85	41
	9-<10 yrs	92	43	49		9-<10 yrs	90	54	36		9-<10 yrs	93	55	38		9-<10 yrs	99	49	50
	10-<11 yrs	70	40	30		10-<11 yrs	63	37	26		10-<11 yrs	74	48	26		10-<11 yrs	105	61	44
	11-<12 yrs	61	35	26		11-<12 yrs	60	35	25		11-<12 yrs	50	30	20		11-<12 yrs	55	36	19
	12-<13 yrs	40	22	18		12-<13 yrs	26	16	10		12-<13 yrs	34	23	11		12-<13 yrs	42	23	19
	13-<14 yrs	19	9	10		13-<14 yrs	14	9	5		13-<14 yrs	11	4	7		13-<14 yrs	24	13	11
	14-<15 yrs	7	4	3		14-<15 yrs	9	4	5		14-<15 yrs	13	8	5		14-<15 yrs	12	9	3
		7202	4233	2969			6163	3639	2524			7384	4496	2888			7434	4463	2971
	Total EBV Positive Cases
		2014			2015			2016			2017
	Ages	Total	M	F	Total	M	F	Total	M	F	Total	M	F
	1-<30Days	0	0	0	0	0	0	4	3	1	2	1	1
	1Mo-<6Mo	1	1	0	0	0	0	3	3	0	2	1	1
	6mo-<12mo	8	5	3	11	6	5	18	12	6	26	16	10
	1-<2 Yrs	4	1	3	10	6	4	20	12	8	15	7	8
	2-<3yrs	8	4	4	5	4	1	7	4	4	13	7	6
	3-<4 yrs	8	6	2	4	1	3	7	6	1	11	6	5
	4-<5 yrs	1	1	0	1	1	0	5	2	3	10	6	4
	5-<6 yrs	0	0	0	4	1	3	3	2	1	4	2	2
	6-<7 yrs	3	1	2	2	1	1	4	4	0	5	4	1
	7-<8 yrs	1	0	1	1	1	0	2	1	1	3	2	1
	8-<9 yrs	0	0	0	0	0	0	0	0	0	2	1	1
	9-<10 yrs	0	0	0	1	1	0	1	0	1	1	0	1
	10-<11 yrs	1	0	1	1	1	0	2	1	1	1	0	1
	11-<12 yrs	1	1	0	1	1	0	0	0	0	0	0	0
	12-<13 yrs	0	0	0	0	0	0	0	0	0	2	2	0
	13-<14 yrs	0	0	0	2	2	0	0	0	0	0	0	0
	14-<15 yrs	0	0	0	0	0		0	0	0	0	0	0
	Total	36	20	16	43	26	17	76	50	27	97	55	42
		2014	2015	2016	2017
	0-<6mo	1	0	7	4	12	0.0474
	6mo -<4Yrs	28	31	53	65	177	0.6996
	4yrs-<6yrs	1	5	8	14	28	0.1107
	6-<15 yrs	6	7	9	14	36	0.1423
						253	1
						Total	Percentage
	M	20	26	50	55	151	0.6
	F	16	17	27	42	102	0.4
		2014	2015	2016	2017	Total	Percentage
	1-<30Days	0	0	4	2	6	0.0237
	1Mo-<6Mo	1	0	3	2	6	0.0237
	6mo-<12mo	8	11	18	26	63	0.25
	1-<2 Yrs	4	10	20	15	49	0.1937
	2-<3yrs	8	5	8	13	34	0.1344
	3-<4 yrs	8	4	7	11	30	0.1186
	4-<5 yrs	1	1	5	10	17	0.0672
	5-<6 yrs	0	4	3	4	11	0.0435
	6-<7 yrs	3	2	4	5	14	0.0553
	7-<8 yrs	1	1	2	3	7	0.0276
	8-<9 yrs	0	0	0	2	2	0.0079
	9-<10 yrs	0	1	1	1	3	0.011
	10-<11 yrs	1	1	2	1	5	0.0197
	11-<12 yrs	1	1	0	0	2	0.0079
	12-<13 yrs	0	0	0	2	2	0.0079
	13-<14 yrs	0	2	0	0	2	0.0079
	14-<15 yrs	0	0	0	0	0	0
		36	43	77	97	253	1
	Age specific Prevalence of EBV
		2014			2015			2016			2017
		P	C	N	P	C	N	P	C	N	P	C	N
	0-<30Days	0	0	668	0	0	554	0.494	4	809	0.487	2	410
	1Mo-<6Mo	0.104	1	954	0	0	984	0.266	3	1124	0.184	2	1083
	6mo-<12mo	3.738	8	214	5.392	11	204	8.219	18	219	9.318	26	279
	1-<2 Yrs	0.217	4	1837	0.628	10	1592	1.038	20	1925	0.7	15	2141
	2-<3yrs	0.731	8	1094	0.746	5	670	0.805	8	869	1.547	13	840
	3-<4 yrs	1.144	8	699	0.62	4	645	1.021	7	685	1.333	11	825
	4-<5 yrs	0.194	1	514	0.242	1	413	0.821	5	609	1.697	10	589
	5-<6 yrs	0	0	343	1.29	4	310	0.89	3	337	0.963	4	415
	6-<7 yrs	1.195	3	251	0.816	2	245	1.709	4	234	2.173	5	230
	7-<8 yrs	0.512	1	195	0.636	1	157	1.176	2	170	1.886	3	159
	8-<9 yrs	0	0	144	0	0	127	0	0	128	1.58	2	126
	9-<10 yrs	0	0	92	1.111	1	90	1.075	1	93	1.01	1	99
	10-<11 yrs	1.428	1	70	1.587	1	63	2.702	2	74	0.952	1	105
	11-<12 yrs	1.639	1	61	1.666	1	60	0	0	50	0	0	55
	12-<13 yrs	0	0	40	0	0	26	0	0	34	4.761	2	42
	13-<14 yrs	0	0	19	14.285	2	14	0	0	11	0	0	24
	14-<15 yrs	0	0	7	0	0	9	0	0	13	0	0	12
